# Supplementary material for: ClinOmicsTrailbc: a visual analytics tool for breast cancer treatment stratification
Source: Bioinformatics. 2019 Apr 30;35(24):5171–81. doi: 10.1093/bioinformatics/btz302 (PMC6954665; doi:10.1093/bioinformatics/btz302)
Supplement: btz302_Supplementary_Data [file btz302_supplementary_data.zip]

Archive with 11 entries (10 files):
- btz302-Suppl_data/
- btz302-Suppl_data/Supplementary_Data_S3.xlsx
- btz302-Suppl_data/Supplementary_Data_S4.pdf
- btz302-Suppl_data/Supplementary_Data_S5.pdf
- btz302-Suppl_data/Supplementary_Data_S6.pdf
- btz302-Suppl_data/Supplementary_Data_S7.pdf
- btz302-Suppl_data/Supplementary_Data_S8.xlsx
- btz302-Suppl_data/Supplementary_Data_S9.pdf
- btz302-Suppl_data/Supplementary_Data_S1.pdf
- btz302-Suppl_data/Supplementary_Data_S2.pdf
- btz302-Suppl_data/Supplementary_Data_S10.pdf
