# Supplementary material for: ClinOmicsTrailbc: a visual analytics tool for breast cancer treatment stratification
Source: Bioinformatics. 2019 Apr 30;35(24):5171–81. doi: 10.1093/bioinformatics/btz302 (PMC6954665; doi:10.1093/bioinformatics/btz302)
Supplement: btz302_Supplementary_Data [file btz302_supplementary_data.zip › btz302-Suppl_data/Supplementary_Data_S3.xlsx]

## Sheet: Tabelle1
The metapathways listed in the first column are represented by gene sets obtained from taking the union over all subpathway gene sets listed in the second column.
Metapathway	Subpathway	Originating database
Apoptosis	GO_BP_cellular_component_disassembly_involved_in_execution_phase_of_apoptosis(5)	GO - Biological Process
	GO_BP_execution_phase_of_apoptosis(4)", "GO_BP_negative_regulation_of_execution_phase_of_apoptosis(5)	GO - Biological Process
	GO_BP_positive_regulation_of_execution_phase_of_apoptosis(5)", "GO_BP_regulation_of_execution_phase_of_apoptosis(5)	GO - Biological Process
	GO_MF_cysteine_type_endopeptidase_activity_involved_in_execution_phase_of_apoptosis(9)	GO - Molecular Function
	KEGG_Apoptosis	KEGG
	Reactome_Vpr_mediated_induction_of_apoptosis_by_mitochondrial_outer_membrane_permeabilization	Reactome
	WikiPathways_Apoptosis-related_network_due_to_altered_Notch3_in_ovarian_cancer	WikiPathways
	WikiPathways_Apoptosis	WikiPathways
	WikiPathways_Apoptosis_Modulation_and_Signaling	WikiPathways
	WikiPathways_Apoptosis_Modulation_by_HSP70	WikiPathways
	WikiPathways_Quercetin_and_Nf-kB/_AP-1_Induced_Cell_Apoptosis	WikiPathways
Cell cycle	GO_BP_cell_cycle_phase(3)&mitotic_cell_cycle_phase(4)	GO - Biological Process
	GO_BP_M_phase(4)&mitotic_M_phase(5)	GO - Biological Process
	GO_BP_anaphase(4)&mitotic_anaphase(5)	GO - Biological Process
	GO_BP_mitotic_prometaphase(5)	GO - Biological Process
	GO_BP_mitotic_sister_chromatid_segregation(6)	GO - Biological Process
	GO_BP_spindle_checkpoint(6)	GO - Biological Process
	GO_BP_regulation_of_sister_chromatid_segregation(5)	GO - Biological Process
	GO_BP_sister_chromatid_segregation(5)	GO - Biological Process
	GO_BP_spindle_assembly_checkpoint(7)	GO - Biological Process
	GO_BP_negative_regulation_of_chromosome_segregation(4)&negative_regulation_of_sister_chromatid_segregation(5)	GO - Biological Process
	GO_BP_regulation_of_chromosome_segregation(4)	GO - Biological Process
	GO_BP_negative_regulation_of_ubiquitin_protein_ligase_activity_involved_in_mitotic_cell_cycle(6)	GO - Biological Process
	GO_BP_metaphase_anaphase_transition_of_mitotic_cell_cycle(5)	GO - Biological Process
	GO_BP_chromosome_separation(5)	GO - Biological Process
	GO_BP_spindle_organization(5)	GO - Biological Process
	GO_BP_negative_regulation_of_cell_division(4)	GO - Biological Process
	GO_BP_nuclear_chromosome_segregation(5)	GO - Biological Process
	GO_BP_positive_regulation_of_mitotic_cell_cycle(5)	GO - Biological Process
	GO_BP_mitotic_nuclear_envelope_disassembly(6)	GO - Biological Process
	GO_BP_regulation_of_nuclear_division(5)	GO - Biological Process
	GO_BP_nuclear_envelope_organization(5)	GO - Biological Process
	GO_BP_regulation_of_mitotic_nuclear_division(6)	GO - Biological Process
	GO_CC_chromosome_centromeric_region(6)	GO - Cellular Component
	GO_CC_kinetochore(4)	GO - Cellular Component
	KEGG_Cell_cycle	KEGG
	Reactome_Separation_of_Sister_Chromatids	Reactome
	Reactome_Mitotic_Prometaphase	Reactome
	Reactome_Resolution_of_Sister_Chromatid_Cohesion	Reactome
	Reactome_Condensation_of_Prometaphase_Chromosomes	Reactome
	WikiPathways_Cell_Cycle	WikiPathways
ErbB signaling	GO_MF_ErbB_3_class_receptor_binding(5)	GO - Molecular Function
	GO_MF_ErbB_2_class_receptor_binding(5)	GO - Molecular Function
	KEGG_ErbB_signaling_pathway	KEGG
	WikiPathways_ErbB_Signaling_Pathway	WikiPathways
Estrogen signaling	GO_MF_estrogen_receptor_activity(6)	GO - Molecular Function
	GO_MF_estrogen_receptor_binding(8)	GO - Molecular Function
	GO_BP_regulation_of_intracellular_estrogen_receptor_signaling_pathway(6)	GO - Biological Process
	GO_BP_intracellular_estrogen_receptor_signaling_pathway(7)	GO - Biological Process
	GO_BP_cellular_response_to_estrogen_stimulus(7)	GO - Biological Process
	GO_BP_negative_regulation_of_intracellular_estrogen_receptor_signaling_pathway(6)	GO - Biological Process
	KEGG_Estrogen_signaling_pathway	KEGG
	WikiPathways_Estrogen_signaling_pathway	WikiPathways
	WikiPathways_Estrogen_Receptor_Pathway	WikiPathways
Focal adhesion	GO_BP_collagen_catabolic_process(5)	GO - Biological Process
	GO_BP_collagen_metabolic_process(6)	GO - Biological Process
	GO_MF_collagen_binding(5)	GO - Molecular Function
	GO_MF_integrin_binding(5)	GO - Molecular Function
	GO_MF_cell_adhesion_molecule_binding(4)	GO - Molecular Function
	KEGG_Focal_adhesion	KEGG
	Reactome_Integrin_cell_surface_interactions	Reactome
	Reactome_Laminin_interactions	Reactome
	Reactome_Collagen_biosynthesis_and_modifying_enzymes	Reactome
	Reactome_Assembly_of_collagen_fibrils_and_other_multimeric_structures	Reactome
	Reactome_Collagen_degradation	Reactome
	WikiPathways_Focal_Adhesion	WikiPathways
HIF-1 signaling	GO_BP_hypoxia_inducible_factor_1alpha_signaling_pathway(5)	GO - Biological Process
	GO_BP_regulation_of_transcription_from_RNA_polymerase_II_promoter_in_response_to_hypoxia(6)	GO - Biological Process
	GO_BP_regulation_of_cellular_response_to_hypoxia(5)	GO - Biological Process
	GO_BP_negative_regulation_of_transcription_from_RNA_polymerase_II_promoter_in_response_to_hypoxia(7)	GO - Biological Process
	GO_BP_cellular_response_to_hypoxia(5)	GO - Biological Process
	KEGG_HIF-1_signaling_pathway	KEGG
	Reactome_Oxygen-dependent_proline_hydroxylation_of_Hypoxia-inducible_Factor_Alpha	Reactome
	Reactome_Oxygen-dependent_asparagine_hydroxylation_of_Hypoxia-inducible_Factor_Alpha	Reactome
	Reactome_Regulation_of_gene_expression_by_Hypoxia-inducible_Factor	Reactome
	WikiPathways_Hypoxia-mediated_EMT_and_Stemness	WikiPathways
JAK-STAT_signaling	KEGG_Jak-STAT_signaling_pathway	KEGG
	Reactome_Signalling_to_STAT3	Reactome
	Reactome_STAT6-mediated_induction_of_chemokines	Reactome
	WikiPathways_Serotonin_Receptor_2_and_STAT3_Signaling	WikiPathways
MAPK signaling	GO_BP_negative_regulation_of_stress_activated_protein_kinase_signaling_cascade(6)&negative_regulation_of_stress_activated_MAPK_cascade(7)	GO - Biological Process
	GO_BP_MAPK_import_into_nucleus(6)	GO - Biological Process
	GO_BP_activation_of_MAPKKK_activity(7)	GO - Biological Process
	GO_BP_inactivation_of_MAPK_activity(8)	GO - Biological Process
	GO_BP_negative_regulation_of_MAPK_cascade(6)	GO - Biological Process
	GO_BP_p38MAPK_cascade(7)	GO - Biological Process
	GO_BP_positive_regulation_of_p38MAPK_cascade(8)	GO - Biological Process
	GO_BP_positive_regulation_of_stress_activated_MAPK_cascade(7)	GO - Biological Process
	GO_BP_regulation_of_p38MAPK_cascade(7)	GO - Biological Process
	GO_BP_regulation_of_stress_activated_MAPK_cascade(6)	GO - Biological Process
	KEGG_MAPK_signaling_pathway	KEGG
	Reactome_ERK/MAPK_targets	Reactome
	Reactome_FCERI_mediated_MAPK_activation	Reactome
	Reactome_GRB2:SOS_provides_linkage_to_MAPK_signaling_for_Integrins_	Reactome
	Reactome_Gastrin-CREB_signalling_pathway_via_PKC_and_MAPK	Reactome
	Reactome_MAP2K_and_MAPK_activation	Reactome
	Reactome_MAP3K8_(TPL2)-dependent_MAPK1/3_activation	Reactome
	Reactome_MAPK1_(ERK2)_activation	Reactome
	Reactome_MAPK3_(ERK1)_activation	Reactome
	Reactome_MAPK6/MAPK4_signaling	Reactome
	Reactome_Negative_feedback_regulation_of_MAPK_pathway	Reactome
	Reactome_Negative_regulation_of_MAPK_pathway	Reactome
	Reactome_RAF-independent_MAPK1/3_activation	Reactome
	Reactome_activated_TAK1_mediates_p38_MAPK_activation	Reactome
	Reactome_p130Cas_linkage_to_MAPK_signaling_for_integrins	Reactome
	Reactome_p38MAPK_events	Reactome
	WikiPathways_MAPK_Cascade	WikiPathways
	WikiPathways_MAPK_Signaling_Pathway	WikiPathways
	WikiPathways_p38_MAPK_Signaling_Pathway	WikiPathways
Mitochondria	GO_BP_mitochondrial_translational_elongation(6)	GO - Biological Process
	GO_BP_mitochondrial_fission(6)	GO - Biological Process
	GO_BP_mitochondrial_fusion(5)	GO - Biological Process
	GO_BP_mitochondrial_RNA_metabolic_process(6)	GO - Biological Process
	GO_BP_negative_regulation_of_mitochondrial_membrane_potential(6)	GO - Biological Process
	GO_BP_mitochondrial_electron_transport_ubiquinol_to_cytochrome_c(6)	GO - Biological Process
	GO_BP_positive_regulation_of_protein_insertion_into_mitochondrial_membrane_involved_in_apoptotic_signaling_pathway(5)	GO - Biological Process
	GO_BP_mitochondrial_transmembrane_transport(5)	GO - Biological Process
	GO_BP_negative_regulation_of_release_of_cytochrome_c_from_mitochondria(6)	GO - Biological Process
	GO_BP_protein_import_into_mitochondrial_matrix(5)	GO - Biological Process
	GO_BP_regulation_of_mitochondrial_membrane_permeability_involved_in_programmed_necrotic_cell_death(6)	GO - Biological Process
	GO_BP_establishment_of_protein_localization_to_mitochondrial_membrane(4)	GO - Biological Process
	GO_BP_negative_regulation_of_mitochondrial_outer_membrane_permeabilization_involved_in_apoptotic_signaling_pathway(5)	GO - Biological Process
	GO_BP_outer_mitochondrial_membrane_organization(6)	GO - Biological Process
	GO_BP_mitochondrial_ATP_synthesis_coupled_proton_transport(6)	GO - Biological Process
	GO_BP_positive_regulation_of_mitochondrial_calcium_ion_concentration(11)	GO - Biological Process
	GO_BP_release_of_cytochrome_c_from_mitochondria(6)	GO - Biological Process
	GO_BP_protein_insertion_into_mitochondrial_membrane(4)	GO - Biological Process
	GO_BP_mitochondrial_translation(5)	GO - Biological Process
	GO_BP_mitochondrial_outer_membrane_permeabilization_involved_in_programmed_cell_death(6)	GO - Biological Process
	GO_BP_mitochondrial_calcium_ion_transport(7)	GO - Biological Process
	GO_BP_regulation_of_mitochondrial_depolarization(5)	GO - Biological Process
	GO_BP_mitochondrial_respiratory_chain_complex_assembly(6)	GO - Biological Process
	GO_BP_transcription_from_mitochondrial_promoter(5)	GO - Biological Process
	GO_BP_mitochondrial_translational_initiation(5)	GO - Biological Process
	GO_BP_mitochondrial_genome_maintenance(6)	GO - Biological Process
	GO_BP_regulation_of_mitochondrial_membrane_permeability(5)	GO - Biological Process
	GO_BP_mitochondrial_calcium_ion_homeostasis(10)	GO - Biological Process
	GO_BP_regulation_of_mitochondrial_membrane_permeability_involved_in_apoptotic_process(6)	GO - Biological Process
	GO_BP_mitochondrial_acetyl_CoA_biosynthetic_process_from_pyruvate(6)	GO - Biological Process
	GO_BP_mitochondrial_fragmentation_involved_in_apoptotic_process(7)	GO - Biological Process
	GO_BP_positive_regulation_of_release_of_cytochrome_c_from_mitochondria(6)	GO - Biological Process
	GO_BP_protein_import_into_mitochondrial_inner_membrane(5)	GO - Biological Process
	GO_BP_regulation_of_mitochondrial_membrane_potential(5)	GO - Biological Process
	GO_BP_positive_regulation_of_mitochondrial_membrane_permeability(6)	GO - Biological Process
	GO_BP_mitochondrial_DNA_metabolic_process(6)	GO - Biological Process
	GO_BP_mitochondrial_translational_termination(6)	GO - Biological Process
	GO_BP_mitochondrial_membrane_organization(5)	GO - Biological Process
	GO_BP_mitochondrial_outer_membrane_permeabilization(6)	GO - Biological Process
	GO_BP_mitochondrial_ATP_synthesis_coupled_electron_transport(7)	GO - Biological Process
	GO_BP_positive_regulation_of_mitochondrial_depolarization(4)	GO - Biological Process
	GO_BP_positive_regulation_of_mitochondrial_fission(4)	GO - Biological Process
	GO_BP_positive_regulation_of_mitochondrial_outer_membrane_permeabilization_involved_in_apoptotic_signaling_pathway(5)	GO - Biological Process
	GO_BP_regulation_of_mitochondrial_translation(6)	GO - Biological Process
	GO_BP_apoptotic_mitochondrial_changes(6)	GO - Biological Process
	GO_BP_negative_regulation_of_mitochondrial_membrane_permeability(6)	GO - Biological Process
	GO_BP_inner_mitochondrial_membrane_organization(6)	GO - Biological Process
	GO_BP_positive_regulation_of_mitochondrial_translation(6)	GO - Biological Process
	GO_BP_mitochondrial_respiratory_chain_complex_IV_biogenesis(5)&mitochondrial_respiratory_chain_complex_IV_assembly(6)	GO - Biological Process
	GO_BP_mitochondrial_electron_transport_NADH_to_ubiquinone(6)	GO - Biological Process
	GO_BP_mitochondrial_depolarization(6)	GO - Biological Process
	GO_BP_regulation_of_release_of_cytochrome_c_from_mitochondria(6)	GO - Biological Process
	GO_BP_mitochondrial_DNA_replication(7)	GO - Biological Process
	GO_BP_regulation_of_mitochondrial_outer_membrane_permeabilization_involved_in_apoptotic_signaling_pathway(6)	GO - Biological Process
	GO_BP_mitochondrial_respiratory_chain_complex_I_biogenesis(5)&mitochondrial_respiratory_chain_complex_I_assembly(6)&NADH_dehydrogenase_complex_assembly(7)	GO - Biological Process
	GO_BP_protein_insertion_into_mitochondrial_membrane_involved_in_apoptotic_signaling_pathway(5)	GO - Biological Process
	GO_BP_regulation_of_mitochondrial_electron_transport_NADH_to_ubiquinone(7)	GO - Biological Process
	GO_BP_mitochondrial_electron_transport_cytochrome_c_to_oxygen(6)	GO - Biological Process
	GO_BP_response_to_mitochondrial_depolarisation(5)&mitophagy_in_response_to_mitochondrial_depolarization(6)	GO - Biological Process
	GO_BP_regulation_of_mitochondrial_fission(5)	GO - Biological Process
	GO_BP_negative_regulation_of_mitochondrial_membrane_permeability_involved_in_apoptotic_process(7)	GO - Biological Process
mTOR signaling	KEGG_mTOR_signaling_pathway	KEGG
	Reactome_Energy_dependent_regulation_of_mTOR_by_LKB1-AMPK	Reactome
	Reactome_mTOR_signalling	Reactome
	Reactome_mTORC1-mediated_signalling	Reactome
NFkB signaling	GO_BP_NIK_NF_kappaB_signaling(6)	GO - Biological Process
	GO_BP_activation_of_NF_kappaB_inducing_kinase_activity(7)	GO - Biological Process
	GO_BP_regulation_of_NIK_NF_kappaB_signaling(6)	GO - Biological Process
	GO_BP_positive_regulation_of_NIK_NF_kappaB_signaling(6)	GO - Biological Process
	GO_BP_cytoplasmic_sequestering_of_NF_kappaB(7)	GO - Biological Process
	GO_BP_negative_regulation_of_I_kappaB_kinase_NF_kappaB_signaling(6)	GO - Biological Process
	GO_BP_negative_regulation_of_NF_kappaB_import_into_nucleus(7)	GO - Biological Process
	GO_BP_negative_regulation_of_NF_kappaB_transcription_factor_activity(6)	GO - Biological Process
	GO_BP_positive_regulation_of_I_kappaB_kinase_NF_kappaB_signaling(6)	GO - Biological Process
	GO_BP_positive_regulation_of_NF_kappaB_import_into_nucleus(7)	GO - Biological Process
	GO_BP_positive_regulation_of_NF_kappaB_transcription_factor_activity(6)	GO - Biological Process
	GO_BP_regulation_of_NF_kappaB_import_into_nucleus(6)&NF_kappaB_import_into_nucleus(6)	GO - Biological Process
	GO_CC_NF_kappaB_complex(4)	GO - Cellular Component
	GO_MF_NF_kappaB_binding(5)	GO - Molecular Function
	KEGG_NF-kappa_B_signaling_pathway	KEGG
	Reactome_RIP-mediated_NFkB_activation_via_ZBP1	Reactome
	Reactome_TAK1_activates_NFkB_by_phosphorylation_and_activation_of_IKKs_complex	Reactome
	Reactome_TRAF6_mediated_induction_of_NFkB_and_MAP_kinases_upon_TLR7/8_or_9_activation	Reactome
	Reactome_Activation_of_NF-kappaB_in_B_cells	Reactome
	Reactome_TNFR1-induced_NFkappaB_signaling_pathway	Reactome
	Reactome_Dectin-1_mediated_noncanonical_NF-kB_signaling	Reactome
	Reactome_FCERI_mediated_NF-kB_activation	Reactome
	Reactome_NF-kB_activation_through_FADD/RIP-1_pathway_mediated_by_caspase-8	Reactome
	Reactome_NF-kB_is_activated_and_signals_survival	Reactome
	Reactome_TNF_receptor_superfamily_(TNFSF)_members_mediating_non-canonical_NF-kB_pathway	Reactome
	Reactome_TNFR2_non-canonical_NF-kB_pathway	Reactome
	Reactome_TRAF6_mediated_NF-kB_activation	Reactome
Notch signaling	GO_MF_Notch_binding(5)	GO - Molecular Function
	GO_BP_regulation_of_Notch_signaling_pathway(5)	GO - Biological Process
	GO_BP_Notch_receptor_processing(6)	GO - Biological Process
	GO_BP_Notch_signaling_pathway(6)	GO - Biological Process
	GO_BP_positive_regulation_of_Notch_signaling_pathway(5)	GO - Biological Process
	GO_BP_Notch_signaling_involved_in_heart_development(5)	GO - Biological Process
	GO_BP_negative_regulation_of_Notch_signaling_pathway(5)	GO - Biological Process
	KEGG_Notch_signaling_pathway	KEGG
	Reactome_Notch-HLH_transcription_pathway	Reactome
	WikiPathways_Notch_Signaling_Pathway	WikiPathways
Peroxisome	KEGG_Peroxisome	KEGG
	GO_BP_peroxisome_fission(6)	GO - Biological Process
	GO_BP_peroxisome_organization(5)	GO - Biological Process
	GO_BP_peroxisome_proliferator_activated_receptor_signaling_pathway(6)	GO - Biological Process
	GO_BP_positive_regulation_of_peroxisome_proliferator_activated_receptor_signaling_pathway(5)	GO - Biological Process
	GO_BP_protein_import_into_peroxisome_membrane(7)	GO - Biological Process
	GO_BP_protein_import_into_peroxisome_matrix(7)	GO - Biological Process
	GO_BP_protein_localization_to_peroxisome(5)&protein_targeting_to_peroxisome(6)&establishment_of_protein_localization_to_peroxisome(6)	GO - Biological Process
	GO_BP_regulation_of_peroxisome_proliferator_activated_receptor_signaling_pathway(5)	GO - Biological Process
	GO_MF_peroxisome_proliferator_activated_receptor_binding(5)+	GO - Molecular Function
	Reactome_Regulation_of_lipid_metabolism_by_Peroxisome_proliferator-activated_receptor_alpha_(PPARalpha)	Reactome
PI3K-AKT signaling	KEGG_PI3K-Akt_signaling_pathway	KEGG
	Reactome_CD28_dependent_PI3K/Akt_signaling	Reactome
	Reactome_Constitutive_Signaling_by_Aberrant_PI3K_in_Cancer	Reactome
	Reactome_G_beta:gamma_signalling_through_PI3Kgamma	Reactome
	Reactome_Negative_regulation_of_the_PI3K/AKT_network	Reactome
	Reactome_PI3K_Cascade	Reactome
	Reactome_PI3K_Cascade	Reactome
	Reactome_PI3K_events_in_ERBB2_signaling	Reactome
	Reactome_PI3K_events_in_ERBB4_signaling	Reactome
	Reactome_PI3K/AKT_activation	Reactome
	Reactome_PI-3K_cascade:FGFR1	Reactome
	Reactome_PI-3K_cascade:FGFR2	Reactome
	Reactome_PI-3K_cascade:FGFR3	Reactome
	Reactome_PI-3K_cascade:FGFR4	Reactome
Ribosome	GO_BP_ribosome_biogenesis(5)	GO - Biological Process
	GO_BP_ribosomal_small_subunit_biogenesis(5)	GO - Biological Process
	GO_BP_ribonucleoprotein_complex_subunit_organization(5)	GO - Biological Process
	GO_BP_ribosome_assembly(6)	GO - Biological Process
	GO_BP_rRNA_processing(6)	GO - Biological Process
	GO_BP_cleavage_involved_in_rRNA_processing(7)	GO - Biological Process
	GO_BP_ribosomal_large_subunit_biogenesis(5)	GO - Biological Process
	GO_CC_cytosolic_large_ribosomal_subunit(6)	GO - Cellular Component
	GO_CC_large_ribosomal_subunit(5)	GO - Cellular Component
	GO_CC_cytosolic_small_ribosomal_subunit(6)	GO - Cellular Component
	GO_CC_small_ribosomal_subunit(5)	GO - Cellular Component
	GO_MF_structural_constituent_of_ribosome(3)	GO - Molecular Function
	KEGG_Ribosome	KEGG
	KEGG_Ribosome_biogenesis_in_eukaryotes	KEGG
	Reactome_GTP_hydrolysis_and_joining_of_the_60S_ribosomal_subunit	Reactome
	Reactome_Formation_of_a_pool_of_free_40S_subunits	Reactome
	Reactome_Ribosomal_scanning_and_start_codon_recognition	Reactome
	WikiPathways_Cytoplasmic_Ribosomal_Proteins	WikiPathways
Stem cells	GO_BP_stem_cell_differentiation(6)	GO - Biological Process
	GO_BP_stem_cell_development(5)	GO - Biological Process
	GO_BP_positive_regulation_of_stem_cell_differentiation(5)	GO - Biological Process
	GO_BP_negative_regulation_of_stem_cell_differentiation(5)	GO - Biological Process
	GO_BP_regulation_of_stem_cell_differentiation(5)	GO - Biological Process
	GO_BP_positive_regulation_of_stem_cell_proliferation(5)	GO - Biological Process
	GO_BP_negative_regulation_of_stem_cell_proliferation(5)	GO - Biological Process
	GO_BP_regulation_of_stem_cell_population_maintenance(4)	GO - Biological Process
	GO_BP_regulation_of_stem_cell_proliferation(5)	GO - Biological Process
	GO_BP_stem_cell_population_maintenance(4)	GO - Biological Process
	GO_BP_stem_cell_proliferation(4)	GO - Biological Process
	Reactome_Transcriptional_regulation_of_pluripotent_stem_cells	Reactome
Steroid hormone biosynthesis	GO_BP_estrogen_metabolic_process(4)	GO - Biological Process
	GO_BP_estrogen_biosynthetic_process(5)	GO - Biological Process
	GO_BP_androgen_biosynthetic_process(5)	GO - Biological Process
	GO_BP_negative_regulation_of_steroid_biosynthetic_process(6)	GO - Biological Process
	GO_BP_positive_regulation_of_steroid_hormone_biosynthetic_process(6)	GO - Biological Process
	GO_BP_positive_regulation_of_steroid_biosynthetic_process(6)	GO - Biological Process
	GO_BP_regulation_of_steroid_hormone_biosynthetic_process(6)	GO - Biological Process
	GO_BP_testosterone_biosynthetic_process(6)	GO - Biological Process
	GO_BP_regulation_of_testosterone_biosynthetic_process(6)	GO - Biological Process
	GO_BP_regulation_of_steroid_biosynthetic_process(6)	GO - Biological Process
	GO_BP_androgen_metabolic_process(4)	GO - Biological Process
	Reactome_Estrogen_biosynthesis	Reactome
	WikiPathways_Steroid_Biosynthesis	WikiPathways
	WikiPathways_Estrogen_metabolism	WikiPathways
	GO_MF_testosterone_6_beta_hydroxylase_activity(6)	GO - Molecular Function
	GO_MF_testosterone_dehydrogenase_NAD__activity(6)	GO - Molecular Function
	GO_MF_testosterone_17_beta_dehydrogenase_NADP__activity(6)	GO - Molecular Function
	KEGG_Steroid_hormone_biosynthesis	KEGG
TGFbeta signaling	WikiPathways_TGF-beta_Signaling_Pathway	WikiPathways
	WikiPathways_TGF-beta_Receptor_Signaling	WikiPathways
	Reactome_TGFBR2_MSI_Frameshift_Mutants_in_Cancer	Reactome
	Reactome_Downregulation_of_TGF-beta_receptor_signaling	Reactome
	Reactome_TGF-beta_receptor_signaling_activates_SMADs	Reactome
	Reactome_TGF-beta_receptor_signaling_in_EMT_(epithelial_to_mesenchymal_transition)	Reactome
	Reactome_TGFBR1_KD_Mutants_in_Cancer	Reactome
	Reactome_TGFBR1_LBD_Mutants_in_Cancer	Reactome
	Reactome_TGFBR2_Kinase_Domain_Mutants_in_Cancer	Reactome
	KEGG_TGF-beta_signaling_pathway	KEGG
Wnt signaling	GO_BP_positive_regulation_of_Wnt_signaling_pathway(5)	GO - Biological Process
	GO_BP_regulation_of_Wnt_signaling_pathway(5)	GO - Biological Process
	GO_BP_regulation_of_canonical_Wnt_signaling_pathway(6)	GO - Biological Process
	GO_BP_positive_regulation_of_canonical_Wnt_signaling_pathway(6)	GO - Biological Process
	GO_BP_canonical_Wnt_signaling_pathway(7)	GO - Biological Process
	GO_BP_negative_regulation_of_canonical_Wnt_signaling_pathway(6)	GO - Biological Process
	GO_BP_negative_regulation_of_Wnt_signaling_pathway(5)	GO - Biological Process
	GO_BP_Wnt_signaling_pathway_involved_in_heart_development(5)	GO - Biological Process
	GO_BP_Wnt_signaling_pathway_planar_cell_polarity_pathway(7)	GO - Biological Process
	GO_BP_canonical_Wnt_signaling_pathway_involved_in_positive_regulation_of_apoptotic_process(7)	GO - Biological Process
	GO_BP_non_canonical_Wnt_signaling_pathway(7)	GO - Biological Process
	GO_BP_regulation_of_Wnt_signaling_pathway_planar_cell_polarity_pathway(7)	GO - Biological Process
	GO_BP_regulation_of_non_canonical_Wnt_signaling_pathway(6)	GO - Biological Process
	GO_MF_Wnt_activated_receptor_activity(6)	GO - Molecular Function
	GO_MF_Wnt_protein_binding(4)	GO - Molecular Function
	KEGG_Wnt_signaling_pathway	KEGG
	Reactome_Negative_regulation_of_TCF-dependent_signaling_by_WNT_ligand_antagonists	Reactome
	Reactome_Negative_regulation_of_TCF-dependent_signaling_by_WNT_ligand_antagonists	Reactome
	Reactome_Repression_of_WNT_target_genes", "Reactome_RNF_mutants_show_enhanced_WNT_signaling_and_proliferation	Reactome
	Reactome_TCF_dependent_signaling_in_response_to_WNT	Reactome
	Reactome_WNT_ligand_biogenesis_and_trafficking	Reactome
	Reactome_WNT_mediated_activation_of_DVL	Reactome
	Reactome_WNT5A-dependent_internalization_of_FZD2,_FZD5_and_ROR2	Reactome
	Reactome_WNT5A-dependent_internalization_of_FZD4	Reactome
	WikiPathways_Wnt_Signaling_Pathway	WikiPathways
	WikiPathways_Wnt_Signaling_Pathway_Netpath	WikiPathways
	WikiPathways_Wnt_Signaling_Pathway_and_Pluripotency	WikiPathways
