# Supplementary material for: ClinOmicsTrailbc: a visual analytics tool for breast cancer treatment stratification
Source: Bioinformatics. 2019 Apr 30;35(24):5171–81. doi: 10.1093/bioinformatics/btz302 (PMC6954665; doi:10.1093/bioinformatics/btz302)
Supplement: btz302_Supplementary_Data [file btz302_supplementary_data.zip › btz302-Suppl_data/Supplementary_Data_S8.xlsx]

## Sheet: Enrichment categories
Repair machinery-related gene set	Originating database
KEGG_Nucleotide_excision_repair	KEGG
KEGG_Base_excision_repair	KEGG
KEGG_Mismatch_repair	KEGG
GO_Biological_Process_negative_regulation_of_double_strand_break_repair_via_single_strand_annealing(7)	GO - Biological Process
GO_Biological_Process_mismatch_repair(5)	GO - Biological Process
GO_Biological_Process_DNA_synthesis_involved_in_DNA_repair(5)	GO - Biological Process
GO_Biological_Process_base_excision_repair_gap_filling(6)	GO - Biological Process
GO_Biological_Process_transcription_coupled_nucleotide_excision_repair(6)	GO - Biological Process
GO_Biological_Process_nucleotide_excision_repair_DNA_incision(6)	GO - Biological Process
GO_Biological_Process_pyrimidine_dimer_repair(5)	GO - Biological Process
GO_Biological_Process_non_recombinational_repair(5)	GO - Biological Process
GO_Biological_Process_regulation_of_double_strand_break_repair_via_homologous_recombination(7)	GO - Biological Process
GO_Biological_Process_DNA_ligation_involved_in_DNA_repair(5)	GO - Biological Process
GO_Biological_Process_UV_damage_excision_repair(5)	GO - Biological Process
GO_Biological_Process_regulation_of_double_strand_break_repair(6)	GO - Biological Process
GO_Biological_Process_base_excision_repair(5)	GO - Biological Process
GO_Biological_Process_negative_regulation_of_double_strand_break_repair(6)	GO - Biological Process
GO_Biological_Process_double_strand_break_repair_via_nonhomologous_end_joining(6)	GO - Biological Process
GO_Biological_Process_postreplication_repair(5)	GO - Biological Process
GO_Biological_Process_error_free_postreplication_DNA_repair(6)	GO - Biological Process
GO_Biological_Process_single_strand_break_repair(5)	GO - Biological Process
GO_Biological_Process_global_genome_nucleotide_excision_repair(6)	GO - Biological Process
GO_Biological_Process_RNA_repair(6)	GO - Biological Process
GO_Biological_Process_protein_repair(6)	GO - Biological Process
GO_Biological_Process_double_strand_break_repair_via_break_induced_replication(7)	GO - Biological Process
GO_Biological_Process_meiotic_mismatch_repair(4)	GO - Biological Process
GO_Biological_Process_DNA_dealkylation_involved_in_DNA_repair(5)	GO - Biological Process
GO_Biological_Process_double_strand_break_repair_via_synthesis_dependent_strand_annealing(7)	GO - Biological Process
GO_Biological_Process_interstrand_cross_link_repair(5)	GO - Biological Process
GO_Biological_Process_nucleotide_excision_repair_DNA_gap_filling(6)	GO - Biological Process
GO_Biological_Process_positive_regulation_of_DNA_repair(5)	GO - Biological Process
GO_Biological_Process_regulation_of_DNA_repair(5)	GO - Biological Process
GO_Biological_Process_negative_regulation_of_DNA_repair(5)	GO - Biological Process
GO_Biological_Process_nucleotide_excision_repair(5)	GO - Biological Process
GO_Biological_Process_base_excision_repair_AP_site_formation(6)	GO - Biological Process
GO_Biological_Process_double_strand_break_repair_via_single_strand_annealing(6)	GO - Biological Process
GO_Biological_Process_nucleotide_excision_repair_DNA_damage_recognition(6)	GO - Biological Process
GO_Biological_Process_positive_regulation_of_double_strand_break_repair(6)	GO - Biological Process
GO_Cellular_Component_nucleotide_excision_repair_complex(5)	GO - Cellular Component
GO_Cellular_Component_mismatch_repair_complex(4)	GO - Cellular Component
GO_Cellular_Component_DNA_repair_complex(4)	GO - Cellular Component
GO_Molecular_Function_mismatch_repair_complex_binding(5)	GO - Molecular Function
Reactome_Transcription-Coupled_Nucleotide_Excision_Repair_(TC-NER)	Reactome
Reactome_POLB-Dependent_Long_Patch_Base_Excision_Repair	Reactome
Reactome_PCNA-Dependent_Long_Patch_Base_Excision_Repair	Reactome
Reactome_Recruitment_and_ATM-mediated_phosphorylation_of_repair_and_signaling_proteins_at_DNA_double_strand_breaks	Reactome
Reactome_Gap-filling_DNA_repair_synthesis_and_ligation_in_TC-NER	Reactome
Reactome_SUMOylation_of_DNA_damage_response_and_repair_proteins	Reactome
Reactome_Gap-filling_DNA_repair_synthesis_and_ligation_in_GG-NER	Reactome
Reactome_Mismatch_repair_(MMR)_directed_by_MSH2:MSH3_(MutSbeta)	Reactome
Reactome_Protein_repair	Reactome
Reactome_Mismatch_repair_(MMR)_directed_by_MSH2:MSH6_(MutSalpha)	Reactome
WikiPathways_Mismatch_repair	WikiPathways

## Sheet: GeneTrail2 ORA - highest
GeneTrail2
Statistical analysis of molecular signatures
geneSetForORA_MuTect2_rightPart_100.ora.zip
https://genetrail2.bioinf.uni-sb.de/enrichment_results.html?session=8203e697-ae27-4424-b3f4-6b652bc8ad97&file=101897&significance=0.05
Repair_mechanisms_geneSets_-_Mapped_to_Official_gene_symbol
Type	Name	Number of hits	Expected score	Adjusted p-value
enriched	GO Biological Process nucleotide excision repair(5)	62	14.9813	1.02444e-13
enriched	GO Biological Process regulation of DNA repair(5)	46	10.2276	3.39823e-11
enriched	Reactome SUMOylation of DNA damage response and repair proteins	43	9.6514	1.66959e-10
enriched	GO Biological Process non recombinational repair(5)	34	7.20254	7.96394e-09
enriched	GO Biological Process double strand break repair via nonhomologous end joining(6)	31	6.48229	3.25427e-08
enriched	GO Biological Process global genome nucleotide excision repair(6)	31	7.49064	3.42026e-07
enriched	GO Biological Process postreplication repair(5)	30	7.20254	4.54162e-07
enriched	GO Biological Process double strand break repair via synthesis dependent strand annealing(7)	22	3.74532	4.55075e-07
enriched	GO Biological Process base excision repair(5)	26	5.90608	1.42121e-06
enriched	KEGG Nucleotide excision repair	25	5.90608	3.9908e-06
enriched	GO Biological Process regulation of double strand break repair(6)	22	4.60962	4.03799e-06
enriched	GO Biological Process transcription coupled nucleotide excision repair(6)	32	9.50735	4.03799e-06
enriched	GO Cellular Component DNA repair complex(4)	23	5.18583	5.15623e-06
enriched	GO Biological Process positive regulation of DNA repair(5)	21	5.04178	3.28834e-05
enriched	GO Biological Process mismatch repair(5)	19	4.32152	5.23365e-05
enriched	GO Biological Process nucleotide excision repair DNA incision(6)	19	4.75368	0.000136401
enriched	Reactome Gap-filling DNA repair synthesis and ligation in TC-NER	25	7.92279	0.000137229
enriched	KEGG Base excision repair	17	4.17747	0.000298498
enriched	Reactome Recruitment and ATM-mediated phosphorylation of repair and signaling proteins at DNA double strand breaks	27	9.9395	0.000465281
enriched	KEGG Mismatch repair	13	2.59291	0.000524086
enriched	GO Biological Process interstrand cross link repair(5)	17	4.89773	0.00116023
enriched	GO Biological Process DNA synthesis involved in DNA repair(5)	10	1.87266	0.00255252
enriched	GO Biological Process regulation of double strand break repair via homologous recombination(7)	10	2.01671	0.00371428
enriched	WikiPathways Mismatch repair	7	0.864305	0.00421123
enriched	Reactome Transcription-Coupled Nucleotide Excision Repair (TC-NER)	17	5.90608	0.00548012
enriched	GO Biological Process nucleotide excision repair DNA gap filling(6)	10	2.30481	0.00675181
enriched	GO Biological Process positive regulation of double strand break repair(6)	7	1.00836	0.00675181
enriched	Reactome Mismatch repair (MMR) directed by MSH2:MSH3 (MutSbeta)	8	1.44051	0.00691588
enriched	Reactome Mismatch repair (MMR) directed by MSH2:MSH6 (MutSalpha)	8	1.44051	0.00691588
enriched	GO Biological Process nucleotide excision repair DNA damage recognition(6)	11	3.02507	0.0097145
enriched	GO Cellular Component mismatch repair complex(4)	7	1.15241	0.0097145
enriched	Reactome Gap-filling DNA repair synthesis and ligation in GG-NER	9	2.30481	0.017839

## Sheet: GeneTrail2 ORA - lowest
GeneTrail2
Statistical analysis of molecular signatures
geneSetForORA_MuTect2_leftPart_100.ora.zip
https://genetrail2.bioinf.uni-sb.de/enrichment_results.html?session=8203e697-ae27-4424-b3f4-6b652bc8ad97&file=101893&significance=0.05
Repair_mechanisms_geneSets_-_Mapped_to_Official_gene_symbol
Type	Name	Number of hits	Expected score	Adjusted p-value
<No gene set was significantly enriched the 100 samples with lowest TMB>
